# Supplementary material for: Resveratrol Alleviates Corticosterone-Induced Hepatic Lipid Metabolism Disorder and Oxidative Stress by Regulating the Nrf2 and AMPK/Sirt1 Signaling Pathways in AA Broilers
Source: Animals (Basel). 2026 May 22;16(11):1574. doi: 10.3390/ani16111574 (PMC13255576; doi:10.3390/ani16111574)
Supplement: Supplementary file 1 [file animals-16-01574-s001.zip]

Archive with 1 entries (1 files):
- animals-4281672-supplementary.pdf
